# Supplementary material for: Inferring microRNA regulation: A proteome perspective
Source: Front Mol Biosci. 2022 Sep 8;9:916639. doi: 10.3389/fmolb.2022.916639 (PMC9493312; doi:10.3389/fmolb.2022.916639)
Supplement: Supplementary file 1 [file Table2.XLSX]

## Sheet: Sheet1
​​Table S2: miRNA regulation by organism
Organism	# Proteins All (reviewed)	No. mirTarBase validated miRNA target genes; (% overall)a	No. TargetScan predicted miRNA target genes	No. mirTarBase miRNAs	No. TargetScan miRNA families
H. sapiens (human)	98,573 (20,375)	17,387 (85%)	13035	3012	219
M. musculus (mouse)	57,770 (17,065)	14,313 (84%)	11217	2249	218
R. norvegicus (rat)	47,954 (8,156)	267 (3%)	N.A.	158	N.A.
D. rerio (zebrafish)	45,499 (3,215)	99 (3%)	19692	46	126
C. elegans (roundworm)	22,555 (4,350)	455 (10%)	15786	154	122
D. melanogaster (fruit fly)	29,786 (3,670)	87 (2%)	5759	46	91
