# Supplementary material for: Inferring microRNA regulation: A proteome perspective
Source: Front Mol Biosci. 2022 Sep 8;9:916639. doi: 10.3389/fmolb.2022.916639 (PMC9493312; doi:10.3389/fmolb.2022.916639)
Supplement: Supplementary file 2 [file Table3.XLSX]

## Sheet: 15-selected features
Supplementary Table S3. Top 15 features from protein annotations
Feature	Dominant class	RIG	Train support	% support	% Missing values	Lift 0	Lift 1
Gene ontology (GO) contains "Nucleoplasm"	1	0.04	2015	20.62	0.04	0.37	1.27
Keywords contains "ubl" (Ubiquitin conjugation)	1	0.03	1650	16.88	0	0.4	1.26
Gene ontology (GO) contains "membrane - CC"	1	0.02	1105	11.31	0.04	0.43	1.24
Gene ontology (GO) contains "rna"	1	0.03	2154	22.04	0.04	0.5	1.21
Features contains "mutagenesis"	1	0.03	2566	26.26	0	0.54	1.2
Gene ontology (GO) contains "cytosol"	1	0.03	2869	29.36	0.04	0.55	1.19
nonEmpty (Post-translational modification)	1	0.02	2690	27.52	0.72	0.64	1.15
nonEmpty (Involvement in disease)	1	0.01	2402	24.58	0.75	0.66	1.14
Gene ontology (GO) does not contain "regulation"	0	0.04	4578	46.84	0.04	1.34	0.86
Protein Length < 349	0	0.03	3707	37.93	NA	1.38	0.84
Gene ontology (GO) does not contain "binding"	0	0.03	3353	34.31	0.04	1.44	0.81
Features does not contain "sequence" ('Alternative')	0	0.03	2288	23.41	0	1.57	0.76
Protein families = "G-protein coupled receptor 1 family"	0	0.02	266	2.72	0.28	2.41	0.4
Keywords contains "sensory"	0	0.02	232	2.37	0	2.57	0.33
nonEmpty (Non-terminal residue)	0	0.02	81	0.83	0.99	3.35	0

## Sheet: 110 top features 
Supplementary Table S3. List of 110 informative features used for human and mouse unified training
idx	feature	Input names	Context names	Dominant bool_mir_target	RIG	Score	lin. score	Support 0	Support 1	% support 0	% support 1	support	% support	input cardinality	cost	invocation time	% Missing	Lift 0	Lift 1	Min	25th Percentile	Median	75th Percentile	Max	Mean	SD	Estimated Total Values	Summary is Sampled	numericFeatureName	booleanFeatureName
0	Gene_start_bp of Gene names (primary ) >= 171985	Gene names (primary )	3_utr_parsedFeats.csv.gz	1	0.103057	0.102305	0.526594	2300	9090	0.1942	0.5576	11390	40.47	10000	2.05	0	NA	0.479805	1.37803	0	0	0	44758988	248850006	28893059	49032161	NA	TRUE	Gene_start_bp of Gene names (primary )	Gene_start_bp of Gene names (primary ) >= 171985
1	Length < 346	Length		0	0.011326	0.00901231	0.515884	5140	5097	0.4339	0.3127	10237	36.37	1716	1	0	NA	1.19303	0.859725	2	273	440	705	8886	583	568	NA	TRUE	Length	Length < 346
2	Keywords == "Cell membrane. Disulfide bond. G-protein coupled receptor. Glycoprotein. Membrane. Olfaction. Receptor. Reference proteome. Sensory transduction. Transducer. Transmembrane. Transmembrane helix"	Keywords		0	0.00430687	0.00318656	0.517033	156	21	0.0132	0.0013	177	0.63	10000	1	0	0	2.09417	0.204863	NA	NA	NA	NA	NA	NA	NA	8054	TRUE	Keywords == "Cell membrane. Disulfide bond. G-protein coupled receptor. Glycoprotein. Membrane. Olfaction. Receptor. Reference proteome. Sensory transduction. Transducer. Transmembrane. Transmembrane helix"	Keywords == "Cell membrane. Disulfide bond. G-protein coupled receptor. Glycoprotein. Membrane. Olfaction. Receptor. Reference proteome. Sensory transduction. Transducer. Transmembrane. Transmembrane helix"
3	Features does not contain "modified"	Features		0	0.0206346	0.0162146	0.512464	6932	6779	0.5852	0.4159	13711	48.71	10000	1.04	11	0	1.2013	0.853718	NA	NA	NA	NA	NA	NA	NA	178	TRUE	Features does not contain "modified"	Features does not contain "modified"
4	Keywords contains "structure"	Keywords		1	0.0391928	0.0132909	0.506338	1771	5728	0.1495	0.3514	7499	26.64	10000	1.04	12	0	0.561146	1.31892	NA	NA	NA	NA	NA	NA	NA	755	TRUE	Keywords contains "structure"	Keywords contains "structure"
5	Features contains "variant"	Features		1	0.0581955	0.0107067	0.499132	2557	7932	0.2159	0.4866	10489	37.27	10000	1.04	11	0	0.579238	1.30577	NA	NA	NA	NA	NA	NA	NA	178	TRUE	Features contains "variant"	Features contains "variant"
6	Gene ontology (GO) contains "rna"	Gene ontology (GO)		1	0.0107862	0.00752119	0.517628	1723	3954	0.1454	0.2426	5677	20.17	10000	1.1	11	0.03	0.721152	1.20264	NA	NA	NA	NA	NA	NA	NA	22807	TRUE	Gene ontology (GO) contains "rna"	Gene ontology (GO) contains "rna"
7	Features contains "mutagenesis"	Features		1	0.0205228	0.00689458	0.512306	1347	3962	0.1137	0.2431	5309	18.86	10000	1.04	11	0	0.602858	1.2886	NA	NA	NA	NA	NA	NA	NA	178	TRUE	Features contains "mutagenesis"	Features contains "mutagenesis"
8	Features contains "alternative"	Features		1	0.0306932	0.00682768	0.509152	3731	8454	0.315	0.5186	12185	43.29	10000	1.04	11	0	0.727545	1.19799	NA	NA	NA	NA	NA	NA	NA	178	TRUE	Features contains "alternative"	Features contains "alternative"
9	Gene ontology (GO) contains "0005654"	9		1	0.0110129	0.00562621	0.5156	1596	3759	0.1347	0.2306	5355	19.03	10000	1.04	67	0.03	0.708164	1.21208	NA	NA	NA	NA	NA	NA	NA	19398	TRUE	Gene ontology (GO) contains "0005654"	Gene ontology (GO) contains "0005654"
10	Gene ontology (GO) does not contain "regulation"	Gene ontology (GO)		0	0.0105314	0.00547218	0.516031	6308	6710	0.5325	0.4116	13018	46.25	10000	1.04	67	0.03	1.15135	0.890013	NA	NA	NA	NA	NA	NA	NA	19398	TRUE	Gene ontology (GO) does not contain "regulation"	Gene ontology (GO) does not contain "regulation"
11	Involvement in disease contains "disease is"	Involvement in disease		1	0.0261087	0.00546913	0.511874	515	2551	0.0435	0.1565	3066	10.89	1266	1.1	48	0.86	0.399113	1.43667	NA	NA	NA	NA	NA	NA	NA	145604	TRUE	Involvement in disease contains "disease is"	Involvement in disease contains "disease is"
12	Features does not contain "2"	Features		0	0.0105832	0.00532576	0.514392	4204	3979	0.3549	0.2441	8183	29.07	10000	1.04	11	0	1.2207	0.839613	NA	NA	NA	NA	NA	NA	NA	178	TRUE	Features does not contain "2"	Features does not contain "2"
13	Gene ontology (GO) contains "0016020"	Gene ontology (GO)		1	0.00847381	0.00508962	0.516285	717	2010	0.0605	0.1233	2727	9.69	10000	1.04	67	0.03	0.624733	1.27271	NA	NA	NA	NA	NA	NA	NA	19398	TRUE	Gene ontology (GO) contains "0016020"	Gene ontology (GO) contains "0016020"
14	Gene ontology (GO) contains "0005829"	Gene ontology (GO)		1	0.0116057	0.00499587	0.515533	2241	4867	0.1892	0.2986	7108	25.25	10000	1.04	67	0.03	0.749126	1.18231	NA	NA	NA	NA	NA	NA	NA	19398	TRUE	Gene ontology (GO) contains "0005829"	Gene ontology (GO) contains "0005829"
15	Features contains "initiation"	Features		1	0.0108896	0.00459118	0.515523	1718	3954	0.145	0.2426	5672	20.15	10000	1.04	11	0	0.719693	1.2037	NA	NA	NA	NA	NA	NA	NA	178	TRUE	Features contains "initiation"	Features contains "initiation"
16	Keywords contains "ubl"	Keywords		1	0.00872785	0.00423857	0.516615	1326	3116	0.1119	0.1912	4442	15.78	10000	1.04	12	0	0.709292	1.21126	NA	NA	NA	NA	NA	NA	NA	755	TRUE	Keywords contains "ubl"	Keywords contains "ubl"
17	Keywords contains "acetylation. alternative"	Keywords		1	0.0130549	0.00395119	0.51765	406	1657	0.0343	0.1017	2063	7.33	10000	1.1	25	0	0.467614	1.38689	NA	NA	NA	NA	NA	NA	NA	7296	TRUE	Keywords contains "acetylation. alternative"	Keywords contains "acetylation. alternative"
18	Post-translational modification contains "0000269"	Post-translational modification		1	0.0126788	0.00394325	0.515704	1065	2948	0.0899	0.1808	4013	14.26	2499	1.04	27	0.73	0.630581	1.26846	NA	NA	NA	NA	NA	NA	NA	9907	TRUE	Post-translational modification contains "0000269"	Post-translational modification contains "0000269"
19	Gene ontology (GO) contains "protein"	Gene ontology (GO)		1	0.00844708	0.00368217	0.518068	4262	7608	0.3598	0.4667	11870	42.17	10000	1.1	11	0.03	0.853146	1.10672	NA	NA	NA	NA	NA	NA	NA	22807	TRUE	Gene ontology (GO) contains "protein"	Gene ontology (GO) contains "protein"
20	Gene ontology (GO) does not contain "binding"	Gene ontology (GO)		0	0.00946994	0.00357712	0.518008	4743	4750	0.4004	0.2914	9493	33.73	10000	1.1	11	0.03	1.18716	0.863989	NA	NA	NA	NA	NA	NA	NA	22807	TRUE	Gene ontology (GO) does not contain "binding"	Gene ontology (GO) does not contain "binding"
21	Features contains "5"	Features		1	0.00821131	0.00331382	0.516901	2504	4975	0.2114	0.3052	7479	26.57	10000	1.04	11	0	0.79552	1.1486	NA	NA	NA	NA	NA	NA	NA	178	TRUE	Features contains "5"	Features contains "5"
22	Features contains "(3)."	Features		1	0.00797487	0.00315278	0.517974	4668	8133	0.3941	0.4989	12801	45.48	10000	1.1	6	0	0.866458	1.09705	NA	NA	NA	NA	NA	NA	NA	217	TRUE	Features contains "(3)."	Features contains "(3)."
23	Features contains "(1)"	Features		0	0.0055278	0.00311141	0.519264	5862	6643	0.4949	0.4075	12505	44.43	10000	1.1	6	0	1.11384	0.917273	NA	NA	NA	NA	NA	NA	NA	217	TRUE	Features contains "(1)"	Features contains "(1)"
24	Features contains "terminal"	Features		0	0.00392385	0.00289195	0.518182	121	10	0.0102	0.000613	131	0.47	10000	1.04	11	0	2.1947	0.131809	NA	NA	NA	NA	NA	NA	NA	178	TRUE	Features contains "terminal"	Features contains "terminal"
25	max(3_utr_len of Gene names (primary )) >= 391.5	Gene names (primary )	3_utr_parsedFeats.csv.gz	1	0.0564357	0.00279191	0.541975	949	4836	0.0801	0.2967	5785	20.55	10000	2.1	1	0.6	0.389783	1.44345	0	387	387	387	32870	636	1097	NA	TRUE	max(3_utr_len of Gene names (primary ))	max(3_utr_len of Gene names (primary )) >= 391.5
26	Features contains "(4)."	Features		1	0.00731714	0.00275288	0.518571	3202	5941	0.2703	0.3645	9143	32.48	10000	1.1	6	0	0.832133	1.12199	NA	NA	NA	NA	NA	NA	NA	217	TRUE	Features contains "(4)."	Features contains "(4)."
27	Features contains "6)."	Features		1	0.00803425	0.00266912	0.517944	1495	3342	0.1262	0.205	4837	17.18	10000	1.1	43	0	0.734388	1.19302	NA	NA	NA	NA	NA	NA	NA	1577	TRUE	Features contains "6)."	Features contains "6)."
28	Gene ontology (GO) contains "factor"	Gene ontology (GO)		1	0.00748926	0.00264433	0.518446	1545	3376	0.1304	0.2071	4921	17.48	10000	1.1	11	0.03	0.745994	1.18459	NA	NA	NA	NA	NA	NA	NA	22807	TRUE	Gene ontology (GO) contains "factor"	Gene ontology (GO) contains "factor"
29	numberOfWords(Features) >= 24	Features		1	0.0471585	0.0203767	0.522231	2230	6908	0.1882	0.4238	9138	32.47	10000	2	4	NA	0.579848	1.30533	2	13	19	26	63	20	9	NA	TRUE	numberOfWords(Features)	numberOfWords(Features) >= 24
30	numericPairs(Features) for (chain) >= 1.5	Features		1	0.0214737	0.00562229	0.624191	3933	8192	0.332	0.5025	12125	43.08	10000	2	335	0	0.770731	1.16661	1	1	1	3	128	3	6	NA	TRUE	numericPairs(Features) for (chain)	numericPairs(Features) for (chain) >= 1.5
31	slidingSubsets(Features) contains ("mutagenesis", "natural")	Features		1	0.0279676	0.00519534	0.535159	426	2417	0.036	0.1483	2843	10.1	10000	2	437	0	0.356035	1.46797	NA	NA	NA	NA	NA	NA	NA	33983	TRUE	slidingSubsets(Features) contains ("mutagenesis", "natural")	slidingSubsets(Features) contains ("mutagenesis", "natural")
32	elementCount(Sequence) for E < 10.5	Sequence		0	0.0131055	0.00511596	0.627062	2309	1636	0.1949	0.1004	3945	14.02	10000	2	72	0	1.39071	0.716068	0	15	28	50	968	41	47	NA	TRUE	elementCount(Sequence) for E	elementCount(Sequence) for E < 10.5
33	numberOfChars(Gene ontology (GO)) >= 972	Gene ontology (GO)		1	0.0127291	0.0047883	0.537797	1493	3713	0.126	0.2278	5206	18.5	10000	2	1	NA	0.681422	1.23151	0	223	434	802	12110	655	785	NA	TRUE	numberOfChars(Gene ontology (GO))	numberOfChars(Gene ontology (GO)) >= 972
34	slidingSubsets(Features) contains ("alternative", "sequence", "beta")	Features		1	0.0293321	0.00438522	0.534763	557	2797	0.047	0.1716	3354	11.92	10000	2	437	0	0.394596	1.43995	NA	NA	NA	NA	NA	NA	NA	33983	TRUE	slidingSubsets(Features) contains ("alternative", "sequence", "beta")	slidingSubsets(Features) contains ("alternative", "sequence", "beta")
35	elementCount(Sequence) for K < 13.5	Sequence		0	0.0128485	0.00402207	0.626497	4041	3610	0.3411	0.2215	7651	27.18	10000	2	72	0	1.25496	0.814717	0	13	23	40	671	33	36	NA	TRUE	elementCount(Sequence) for K	elementCount(Sequence) for K < 13.5
36	slidingSubsets(Keywords) contains ("structure", "alternative")	Keywords		1	0.0306476	0.0039499	0.53394	664	3105	0.0561	0.1905	3769	13.39	10000	2	303	0	0.418603	1.4225	NA	NA	NA	NA	NA	NA	NA	80913	TRUE	slidingSubsets(Keywords) contains ("structure", "alternative")	slidingSubsets(Keywords) contains ("structure", "alternative")
37	numericPairs(Features) for (natural) >= 2.5	Features		1	0.033983	0.0034254	0.625522	864	3701	0.0729	0.227	4565	16.22	10000	2	485	0.63	0.449711	1.3999	1	1	2	5	124	4	7	NA	TRUE	numericPairs(Features) for (natural)	numericPairs(Features) for (natural) >= 2.5
38	numberOfWords(Involvement in disease) >= 49	Involvement in disease		1	0.0286538	0.00327264	0.538089	591	2846	0.0499	0.1746	3437	12.21	1266	2	34	NA	0.408572	1.42979	0	0	0	0	1087	17	59	NA	TRUE	numberOfWords(Involvement in disease)	numberOfWords(Involvement in disease) >= 49
39	numericPairs(Gene ontology (GO)) for (membrane) notInRange (9,614 to 19,897.5)	Gene ontology (GO)		1	0.00677664	0.00319435	0.729241	3011	5596	0.2542	0.3433	8607	30.58	10000	2	1045	0.53	0.831226	1.12265	1	5789	16021	16324	1990836	33278	172499	NA	TRUE	|numericPairs(Gene ontology (GO)).valueOf("(membrane)") orIfMissing 16,021 - 14,755.75|	numericPairs(Gene ontology (GO)) for (membrane) notInRange (9,614 to 19,897.5)
40	numberOfChars(Keywords) >= 197	Keywords		1	0.0208963	0.00278112	0.534008	1864	4903	0.1574	0.3008	6767	24.04	10000	2	1	NA	0.654501	1.25108	18	100	144	195	554	153	74	NA	TRUE	numberOfChars(Keywords)	numberOfChars(Keywords) >= 197
41	slidingSubsets(Keywords) contains ("acetylation", "alternative")	Keywords		1	0.0157425	0.00271161	0.539896	457	1913	0.0386	0.1174	2370	8.42	10000	2	303	0	0.458172	1.39375	NA	NA	NA	NA	NA	NA	NA	80913	TRUE	slidingSubsets(Keywords) contains ("acetylation", "alternative")	slidingSubsets(Keywords) contains ("acetylation", "alternative")
42	slidingSubsets(Features) contains ("residue", "1")	Features		1	0.00572032	0.00261367	0.542604	3930	6819	0.3318	0.4183	10749	38.19	10000	2	437	0	0.86873	1.09539	NA	NA	NA	NA	NA	NA	NA	33983	TRUE	slidingSubsets(Features) contains ("residue", "1")	slidingSubsets(Features) contains ("residue", "1")
43	slidingSubsets(Features) contains ("1", "natural")	Features		1	0.0228827	0.00261194	0.535534	1921	5123	0.1622	0.3143	7044	25.03	10000	2	437	0	0.64799	1.25581	NA	NA	NA	NA	NA	NA	NA	33983	TRUE	slidingSubsets(Features) contains ("1", "natural")	slidingSubsets(Features) contains ("1", "natural")
44	weightedAverageOf3MostSimilar(human_gene_mirtar_targets.csv.gz_text_index_of_Protein families_with_attributes, Protein families) for bool_mir_target < 0.659	Protein families	human_gene_mirtar_targets.csv.gz	0	0.0309305	0.0257665	0.620414	7411	6825	0.6256	0.4187	14236	50.58	3180	2.05	1146	0.27	1.23694	0.827814	0	0.33	0.67	1	1	0.69	0.35	NA	TRUE	weightedAverageOf3MostSimilar(human_gene_mirtar_targets.csv.gz_text_index_of_Protein families_with_attributes, Protein families) for bool_mir_target	weightedAverageOf3MostSimilar(human_gene_mirtar_targets.csv.gz_text_index_of_Protein families_with_attributes, Protein families) for bool_mir_target < 0.659
45	weightedAverageOf3MostSimilar(human_gene_mirtar_targets.csv.gz_text_index_of_Protein families_with_attributes, Protein families) contains ("bool_mir_target", 0.0)	Protein families	human_gene_mirtar_targets.csv.gz	0	0.0178792	0.00912961	0.539714	1122	386	0.0947	0.0237	1508	5.36	3180	2.05	1146	0.27	1.76788	0.441981	NA	NA	NA	NA	NA	NA	NA	6274	TRUE	weightedAverageOf3MostSimilar(human_gene_mirtar_targets.csv.gz_text_index_of_Protein families_with_attributes, Protein families) contains ("bool_mir_target", 0.0)	weightedAverageOf3MostSimilar(human_gene_mirtar_targets.csv.gz_text_index_of_Protein families_with_attributes, Protein families) contains ("bool_mir_target", 0.0)
46	weightedAverageOf3MostSimilar(human_gene_mirtar_targets.csv.gz_text_index_of_Protein families_with_attributes, Protein families) contains ("bool_mir_target", 9.858841107511842E-6)	Protein families	human_gene_mirtar_targets.csv.gz	0	0.0120944	0.00842855	0.542021	347	22	0.0293	0.0013	369	1.31	3180	2.05	1146	0.27	2.23441	0.102947	NA	NA	NA	NA	NA	NA	NA	6274	TRUE	weightedAverageOf3MostSimilar(human_gene_mirtar_targets.csv.gz_text_index_of_Protein families_with_attributes, Protein families) contains ("bool_mir_target", 9.858841107511842E-6)	weightedAverageOf3MostSimilar(human_gene_mirtar_targets.csv.gz_text_index_of_Protein families_with_attributes, Protein families) contains ("bool_mir_target", 9.858841107511842E-6)
47	wordFrequencies(Features) for alternative inRange (0.0818 to 0.18)	Features		1	0.0361484	0.00756433	0.714905	2279	6466	0.1924	0.3967	8745	31.07	10000	2.1	24	0.57	0.61922	1.27671	0	0.00922337	0.00922337	0.00922337	0.00922337	0.00922337	0.00922337	NA	TRUE	|wordFrequencies(Features).valueOf(alternative) orIfMissing 0.0 - 0.13|	wordFrequencies(Features) for alternative inRange (0.0818 to 0.18)
48	skipgramsAndBiGrams(Keywords) contains ("alternative", "splicing")	Keywords		1	0.0338222	0.00723404	0.535272	1426	4826	0.1204	0.2961	6252	22.21	10000	2.1	31	0	0.541952	1.33287	NA	NA	NA	NA	NA	NA	NA	14988	TRUE	skipgramsAndBiGrams(Keywords) contains ("alternative", "splicing")	skipgramsAndBiGrams(Keywords) contains ("alternative", "splicing")
49	wordFrequencies(Features) for variant inRange (0.0818 to 0.22)	Features		1	0.0638098	0.00687491	0.702183	1955	7123	0.165	0.437	9078	32.25	10000	2.1	24	0.63	0.511702	1.35485	0	0.129099	0.152499	0.188982	0.447214	0.164151	0.0514772	NA	TRUE	|wordFrequencies(Features).valueOf(variant) orIfMissing 0.0 - 0.15|	wordFrequencies(Features) for variant inRange (0.0818 to 0.22)
50	weightedAverageOf3MostSimilar(human_gene_mirtar_targets.csv.gz_text_index_of_Protein families_with_attributes, Protein names) for bool_mir_target < 0.333	Protein names	human_gene_mirtar_targets.csv.gz	0	0.00889733	0.00541979	0.627029	3354	3082	0.2831	0.1891	6436	22.87	10000	2.05	108	0.01	1.23825	0.826865	0	0.333	0.667	0.706	1	0.599	0.296	NA	TRUE	weightedAverageOf3MostSimilar(human_gene_mirtar_targets.csv.gz_text_index_of_Protein families_with_attributes, Protein names) for bool_mir_target	weightedAverageOf3MostSimilar(human_gene_mirtar_targets.csv.gz_text_index_of_Protein families_with_attributes, Protein names) for bool_mir_target < 0.333
51	wordFrequencies(Keywords) for nucleus inRange (0.0458 to 0.25)	Keywords		1	0.0129778	0.00536613	0.727169	1580	3881	0.1334	0.2381	5461	19.4	10000	2.1	23	0.72	0.687457	1.22713	0	0.19245	0.223607	0.27735	0.57735	0.239414	0.0722397	NA	TRUE	|wordFrequencies(Keywords).valueOf(nucleus) orIfMissing 0.0 - 0.15|	wordFrequencies(Keywords) for nucleus inRange (0.0458 to 0.25)
52	wordFrequencies(Features) for peptide >= 0.161	Features		0	0.0113579	0.00514632	0.630302	1518	925	0.1281	0.0567	2443	8.68	10000	2.1	24	0.79	1.47642	0.653787	0	0.128037	0.152499	0.188982	0.485071	0.166544	0.0594873	NA	TRUE	wordFrequencies(Features) for peptide	wordFrequencies(Features) for peptide >= 0.161
53	wordCounts(Gene ontology (GO)) for binding >= 2.5	Gene ontology (GO)		1	0.0130612	0.00514021	0.625453	2286	5057	0.193	0.3102	7343	26.09	10000	2.05	58	0.34	0.739713	1.18915	0	1	2	3	32	3	3	NA	TRUE	wordCounts(Gene ontology (GO)) for binding	wordCounts(Gene ontology (GO)) for binding >= 2.5
54	wordFrequencies(Keywords) for phosphoprotein inRange (0.1 to 0.27)	Keywords		1	0.0219038	0.00502413	0.723429	2893	6652	0.2442	0.4081	9545	33.91	10000	2.1	23	0.55	0.720166	1.20336	0	0.188982	0.223607	0.27735	0.57735	0.23847	0.075664	NA	TRUE	|wordFrequencies(Keywords).valueOf(phosphoprotein) orIfMissing 0.0 - 0.19|	wordFrequencies(Keywords) for phosphoprotein inRange (0.1 to 0.27)
55	wordFrequencies(Features) for modified inRange (0.0818 to 0.16)	Features		1	0.0345418	0.00490683	0.714705	1748	5458	0.1476	0.3348	7206	25.6	10000	2.1	24	0.48	0.576378	1.30785	0	0.13484	0.160128	0.196116	0.447214	0.169719	0.0506245	NA	TRUE	|wordFrequencies(Features).valueOf(modified) orIfMissing 0.0 - 0.12|	wordFrequencies(Features) for modified inRange (0.0818 to 0.16)
56	wordFrequencies(Features) for disulfide >= 0.168	Features		0	0.0100635	0.00458758	0.631782	1034	532	0.0873	0.0326	1566	5.56	10000	2.1	24	0.83	1.56888	0.586594	0	0.000922337	0.000922337	0.000922337	0.000922337	0.000922337	0.000922337	NA	TRUE	wordFrequencies(Features) for disulfide	wordFrequencies(Features) for disulfide >= 0.168
57	skipgramsAndBiGrams(Features) contains ("1", "1")	Features		0	0.0284629	0.00457772	0.536861	5814	4845	0.4908	0.2972	10659	37.87	10000	2.1	39	0	1.29604	0.784865	NA	NA	NA	NA	NA	NA	NA	4476	TRUE	skipgramsAndBiGrams(Features) contains ("1", "1")	skipgramsAndBiGrams(Features) contains ("1", "1")
58	sum(numbers(Features)) >= 31.5	Features		1	0.0327997	0.00433906	0.53437	2125	6031	0.1794	0.37	8156	28.98	10000	2.05	6	0	0.619073	1.27682	1	11	20	35	810	29	32	NA	TRUE	sum(numbers(Features))	sum(numbers(Features)) >= 31.5
59	min(numbersUSFormat(Gene ontology (GO))) < 1528.5	Gene ontology (GO)		1	0.0104743	0.0041744	0.548296	3830	7186	0.3233	0.4408	11016	39.14	10000	2.1	52	0.03	0.826105	1.12637	0	209	2244	5509	1905719	3942	34126	NA	TRUE	min(numbersUSFormat(Gene ontology (GO)))	min(numbersUSFormat(Gene ontology (GO))) < 1528.5
60	weightedAverageOf3MostSimilar(human_gene_mirtar_targets.csv.gz_text_index_of_Protein families_with_attributes, Features) for Mass inRange (50,154.96 to 65,701.49)	Features	human_gene_mirtar_targets.csv.gz	1	0.00981136	0.00377044	0.731102	3679	6902	0.3106	0.4234	10581	37.59	10000	2.05	109	0	0.826159	1.12633	14428	50060	59192	77333	311898	68909	33675	NA	TRUE	|weightedAverageOf3MostSimilar(human_gene_mirtar_targets.csv.gz_text_index_of_Protein families_with_attributes, Features).valueOf(Mass) orIfMissing 0.0 - 57,928.22|	weightedAverageOf3MostSimilar(human_gene_mirtar_targets.csv.gz_text_index_of_Protein families_with_attributes, Features) for Mass inRange (50,154.96 to 65,701.49)
61	wordCounts(Gene ontology (GO)) for go >= 15.5	Gene ontology (GO)		1	0.0152707	0.00375772	0.62343	2706	5895	0.2284	0.3616	8601	30.56	10000	2.05	58	0.03	0.747548	1.18346	0	6	10	18	223	15	15	NA	TRUE	wordCounts(Gene ontology (GO)) for go	wordCounts(Gene ontology (GO)) for go >= 15.5
62	weightedAverageOf3MostSimilar(human_gene_mirtar_targets.csv.gz_text_index_of_Protein families_with_attributes, Protein families) contains ("bool_mir_target", 1.0)	Protein families	human_gene_mirtar_targets.csv.gz	1	0.019344	0.00375715	0.539259	1383	3957	0.1167	0.2427	5340	18.97	3180	2.05	1146	0.27	0.615377	1.27951	NA	NA	NA	NA	NA	NA	NA	6274	TRUE	weightedAverageOf3MostSimilar(human_gene_mirtar_targets.csv.gz_text_index_of_Protein families_with_attributes, Protein families) contains ("bool_mir_target", 1.0)	weightedAverageOf3MostSimilar(human_gene_mirtar_targets.csv.gz_text_index_of_Protein families_with_attributes, Protein families) contains ("bool_mir_target", 1.0)
63	weightedAverageOf3MostSimilar(human_gene_mirtar_targets.csv.gz_text_index_of_Protein families_with_attributes, Keywords) for bool_mir_target notInRange (3.008339206533872E-5 to 0.67)	Keywords	human_gene_mirtar_targets.csv.gz	1	0.00720231	0.00367373	0.728459	4687	8074	0.3957	0.4953	12761	45.34	10000	2.05	27	0.04	0.872711	1.0925	0	0.333	0.667	1	1	0.636	0.319	NA	TRUE	|weightedAverageOf3MostSimilar(human_gene_mirtar_targets.csv.gz_text_index_of_Protein families_with_attributes, Keywords).valueOf(bool_mir_target) orIfMissing 0.67 - 0.33|	weightedAverageOf3MostSimilar(human_gene_mirtar_targets.csv.gz_text_index_of_Protein families_with_attributes, Keywords) for bool_mir_target notInRange (3.008339206533872E-5 to 0.67)
64	wordFrequencies(Features) for mutagenesis inRange (0.0807 to 0.16)	Features		1	0.0234665	0.00359654	0.721277	765	2982	0.0646	0.1829	3747	13.31	10000	2.1	24	0.81	0.485108	1.37417	0	9.22337e-06	9.22337e-06	9.22337e-06	9.22337e-06	9.22337e-06	9.22337e-06	NA	TRUE	|wordFrequencies(Features).valueOf(mutagenesis) orIfMissing 0.0 - 0.12|	wordFrequencies(Features) for mutagenesis inRange (0.0807 to 0.16)
65	wordFrequencies(Keywords) for reference >= 0.263	Keywords		0	0.0161014	0.00326186	0.625793	5420	5090	0.4575	0.3123	10510	37.34	10000	2.1	23	0	1.22534	0.836244	0	0.2	0.242536	0.301511	0.707107	0.264808	0.100957	NA	TRUE	wordFrequencies(Keywords) for reference	wordFrequencies(Keywords) for reference >= 0.263
66	weightedAverageOf3MostSimilar(human_gene_mirtar_targets.csv.gz_text_index_of_Protein families_with_attributes, Keywords) for Mass inRange (61,213.55 to 70,319.67)	Keywords	human_gene_mirtar_targets.csv.gz	0	0.00651544	0.00302838	0.730139	3366	3304	0.2841	0.2027	6670	23.7	10000	2.05	26	0.04	1.19908	0.855327	11258	43741	61315	78985	362036	67850	43451	NA	TRUE	|weightedAverageOf3MostSimilar(human_gene_mirtar_targets.csv.gz_text_index_of_Protein families_with_attributes, Keywords).valueOf(Mass) orIfMissing 61,314.59 - 65,766.61|	weightedAverageOf3MostSimilar(human_gene_mirtar_targets.csv.gz_text_index_of_Protein families_with_attributes, Keywords) for Mass inRange (61,213.55 to 70,319.67)
67	wordFrequencies(Gene ontology (GO)) for activity inRange (0.0019 to 0.15)	Gene ontology (GO)		1	0.00874966	0.00279907	0.729797	4152	7482	0.3505	0.459	11634	41.33	10000	2.1	81	0.38	0.847986	1.11047	0	0.0732252	0.113776	0.17609	0.534522	0.133169	0.0805282	NA	TRUE	|wordFrequencies(Gene ontology (GO)).valueOf(activity) orIfMissing 0.0 - 0.0739|	wordFrequencies(Gene ontology (GO)) for activity inRange (0.0019 to 0.15)
68	wordCounts(Protein names) for protein >= 1.5	Protein names		1	0.00416551	0.00254874	0.630001	3283	5671	0.2771	0.3479	8954	31.81	10000	2.05	19	0.35	0.871193	1.0936	0	1	1	2	11	2	1	NA	TRUE	wordCounts(Protein names) for protein	wordCounts(Protein names) for protein >= 1.5
69	Tissue specificity contains "skeletal muscle"	Tissue specificity		1	0.00578573	0.00252557	0.518341	628	1645	0.053	0.1009	2273	8.08	4690	1.1	11	0.51	0.656479	1.24964	NA	NA	NA	NA	NA	NA	NA	98470	TRUE	Tissue specificity contains "skeletal muscle"	Tissue specificity contains "skeletal muscle"
70	wordFrequencies(Features) for region >= 0.227	Features		0	0.0102821	0.00249902	0.633159	1506	960	0.1271	0.0589	2466	8.76	10000	2.1	24	0.33	1.45108	0.672196	0	0.136083	0.164399	0.2	0.5	0.173787	0.0538629	NA	TRUE	wordFrequencies(Features) for region	wordFrequencies(Features) for region >= 0.227
71	Tissue specificity contains "specificity: ubiquitous"	Tissue specificity		1	0.00452868	0.00246456	0.519381	139	582	0.0117	0.0357	721	2.56	4690	1.1	11	0.51	0.458079	1.39382	NA	NA	NA	NA	NA	NA	NA	98470	TRUE	Tissue specificity contains "specificity: ubiquitous"	Tissue specificity contains "specificity: ubiquitous"
72	Tissue specificity contains "placenta"	Tissue specificity		1	0.00942028	0.00245298	0.516395	368	1372	0.0311	0.0842	1740	6.18	4690	1.04	20	0.51	0.502526	1.36152	NA	NA	NA	NA	NA	NA	NA	9485	TRUE	Tissue specificity contains "placenta"	Tissue specificity contains "placenta"
73	wordFrequencies(Keywords) for cytoplasm inRange (0.0458 to 0.23)	Keywords		1	0.00952552	0.00244555	0.728345	1095	2777	0.0924	0.1704	3872	13.76	10000	2.1	23	0.72	0.671953	1.23839	0	0.19245	0.229416	0.288675	0.57735	0.245458	0.0761728	NA	TRUE	|wordFrequencies(Keywords).valueOf(cytoplasm) orIfMissing 0.0 - 0.14|	wordFrequencies(Keywords) for cytoplasm inRange (0.0458 to 0.23)
74	wordFrequencies(Features) for initiation inRange (0.0814 to 0.16)	Features		1	0.0154316	0.00240412	0.725783	817	2650	0.069	0.1626	3467	12.32	10000	2.1	24	0.8	0.559923	1.31981	0	9.22337e-06	9.22337e-06	9.22337e-06	9.22337e-06	9.22337e-06	9.22337e-06	NA	TRUE	|wordFrequencies(Features).valueOf(initiation) orIfMissing 0.0 - 0.12|	wordFrequencies(Features) for initiation inRange (0.0814 to 0.16)
75	stemmedWordsWithoutCommonTerms(Features) contains "initi"	Features		1	0.0127353	0.00239157	0.539679	2535	5427	0.214	0.3329	7962	28.29	10000	2	13	0	0.756513	1.17694	NA	NA	NA	NA	NA	NA	NA	174	TRUE	stemmedWordsWithoutCommonTerms(Features) contains "initi"	stemmedWordsWithoutCommonTerms(Features) contains "initi"
76	max(numbers(Gene ontology (GO))) >= 1901383.5	Gene ontology (GO)		1	0.00992937	0.00234258	0.542587	2609	5301	0.2202	0.3252	7910	28.1	10000	2.05	19	0.03	0.783715	1.15718	462	45944	70585	1902905	2001311	624273	871569	NA	TRUE	max(numbers(Gene ontology (GO)))	max(numbers(Gene ontology (GO))) >= 1901383.5
77	slidingSubsets(Gene ontology (GO)) contains ("go", "transcription")	Gene ontology (GO)		1	0.00769735	0.00233345	0.541727	1026	2512	0.0866	0.1541	3538	12.57	10000	2	1625	0.03	0.689049	1.22597	NA	NA	NA	NA	NA	NA	NA	808636	TRUE	slidingSubsets(Gene ontology (GO)) contains ("go", "transcription")	slidingSubsets(Gene ontology (GO)) contains ("go", "transcription")
78	slidingSubsets(Gene ontology (GO)) contains ("go", "regulation", "of")	Gene ontology (GO)		1	0.0113595	0.00232973	0.540387	3508	6794	0.2961	0.4168	10302	36.6	10000	2	1133	0.03	0.809093	1.13873	NA	NA	NA	NA	NA	NA	NA	808636	TRUE	slidingSubsets(Gene ontology (GO)) contains ("go", "regulation", "of")	slidingSubsets(Gene ontology (GO)) contains ("go", "regulation", "of")
79	Keywords contains "host"	Keywords		1	0.00625297	0.002314	0.517383	52	437	0.0044	0.0268	489	1.74	10000	1.04	12	0	0.252671	1.54309	NA	NA	NA	NA	NA	NA	NA	755	TRUE	Keywords contains "host"	Keywords contains "host"
80	weightedAverageOf3MostSimilar(human_gene_mirtar_targets.csv.gz_text_index_of_Protein families_with_attributes, Features) for Length inRange (450.92 to 573.67)	Features	human_gene_mirtar_targets.csv.gz	1	0.0091905	0.00228482	0.731093	3185	6109	0.2689	0.3748	9294	33.02	10000	2.05	109	0	0.814268	1.13497	128	446	541	713	2707	618	297	NA	TRUE	|weightedAverageOf3MostSimilar(human_gene_mirtar_targets.csv.gz_text_index_of_Protein families_with_attributes, Features).valueOf(Length) orIfMissing 0.0 - 512.29|	weightedAverageOf3MostSimilar(human_gene_mirtar_targets.csv.gz_text_index_of_Protein families_with_attributes, Features) for Length inRange (450.92 to 573.67)
81	slidingSubsets(Features) contains ("residue", "natural", "variant")	Features		1	0.0231237	0.00228198	0.536733	542	2474	0.0458	0.1518	3016	10.72	10000	2	437	0	0.427	1.4164	NA	NA	NA	NA	NA	NA	NA	33983	TRUE	slidingSubsets(Features) contains ("residue", "natural", "variant")	slidingSubsets(Features) contains ("residue", "natural", "variant")
82	wordFrequencies(Gene ontology (GO)) for go < 0.761	Gene ontology (GO)		0	0.00969066	0.00224804	0.629875	6559	7132	0.5537	0.4375	13691	48.64	10000	2.1	81	0.03	1.13832	0.899485	0	0.687233	0.762493	0.818238	0.948026	0.740678	0.107753	NA	TRUE	wordFrequencies(Gene ontology (GO)) for go	wordFrequencies(Gene ontology (GO)) for go < 0.761
83	elementCount(Sequence) for D < 12.5	Sequence		0	0.011075	0.00218748	0.626398	4217	3956	0.356	0.2427	8173	29.04	10000	2	72	0.01	1.22598	0.835781	0	11	20	35	485	28	30	NA	TRUE	elementCount(Sequence) for D	elementCount(Sequence) for D < 12.5
84	Gene ontology (GO) contains "0000785"	Gene ontology (GO)		1	0.00521895	0.00218095	0.518149	217	797	0.0183	0.0489	1014	3.6	10000	1.04	43	0.03	0.50849	1.35718	NA	NA	NA	NA	NA	NA	NA	19398	TRUE	Gene ontology (GO) contains "0000785"	Gene ontology (GO) contains "0000785"
85	wordFrequencies(Features) for glycosylation >= 0.178	Features		0	0.00698385	0.00212765	0.632466	1126	742	0.0951	0.0455	1868	6.64	10000	2.1	32	0.77	1.43226	0.685875	0	0.0922337	0.0922337	0.0922337	0.0922337	0.0922337	0.0487771	NA	TRUE	wordFrequencies(Features) for glycosylation	wordFrequencies(Features) for glycosylation >= 0.178
86	skipgramsAndBiGrams(Keywords) contains ("acetylation", "alternative")	Keywords		1	0.0136768	0.00206407	0.543039	139	1021	0.0117	0.0626	1160	4.12	10000	2.1	31	0	0.284719	1.5198	NA	NA	NA	NA	NA	NA	NA	14988	TRUE	skipgramsAndBiGrams(Keywords) contains ("acetylation", "alternative")	skipgramsAndBiGrams(Keywords) contains ("acetylation", "alternative")
87	Tissue specificity contains "specificity: testis"	Tissue specificity		0	0.00258288	0.00199748	0.519956	186	70	0.0157	0.0043	256	0.91	4690	1.1	11	0.51	1.72637	0.472146	NA	NA	NA	NA	NA	NA	NA	98470	TRUE	Tissue specificity contains "specificity: testis"	Tissue specificity contains "specificity: testis"
88	slidingSubsets(Features) contains ("erroneous", "helix")	Features		1	0.0111119	0.00196255	0.54063	149	935	0.0126	0.0574	1084	3.85	10000	2	437	0	0.326601	1.48936	NA	NA	NA	NA	NA	NA	NA	33983	TRUE	slidingSubsets(Features) contains ("erroneous", "helix")	slidingSubsets(Features) contains ("erroneous", "helix")
89	The percent of W in (Sequence) notInRange (0.23 to 1.35)	Sequence		0	0.0042368	0.00195076	0.727396	6307	7426	0.5324	0.4556	13733	48.79	10000	2	117	0.06	1.09123	0.9337	0	0.8	1.2	1.8	23.3	1.4	0.9	NA	TRUE	|normalizedHistogram(Sequence).valueOf(W) orIfMissing 0.0 - 0.79|	The percent of W in (Sequence) notInRange (0.23 to 1.35)
90	wordCounts(Gene ontology (GO)) for protein >= 3.5	Gene ontology (GO)		1	0.00735921	0.001935	0.627876	957	2363	0.0808	0.145	3320	11.8	10000	2.05	58	0.54	0.684911	1.22898	0	1	2	3	35	3	3	NA	TRUE	wordCounts(Gene ontology (GO)) for protein	wordCounts(Gene ontology (GO)) for protein >= 3.5
91	numericPairs(Features) for (modified) >= 4.5	Features		1	0.011404	0.00192853	0.625648	771	2311	0.0651	0.1418	3082	10.95	10000	2	485	0.48	0.594405	1.29475	1	1	1	4	220	4	7	NA	TRUE	numericPairs(Features) for (modified)	numericPairs(Features) for (modified) >= 4.5
92	wordFrequencies(Keywords) for isopeptide inRange (0.11 to 0.21)	Keywords		1	0.00760316	0.00190178	0.729646	340	1205	0.0287	0.0739	1545	5.49	10000	2.1	40	0.91	0.522891	1.34672	0	0.179605	0.204124	0.229416	0.408248	0.206866	0.0510041	NA	TRUE	|wordFrequencies(Keywords).valueOf(isopeptide) orIfMissing 0.0 - 0.16|	wordFrequencies(Keywords) for isopeptide inRange (0.11 to 0.21)
93	sum(numbers(Gene ontology (GO))) >= 2345276.0	Gene ontology (GO)		1	0.0120081	0.00186845	0.54145	1671	3963	0.1411	0.2431	5634	20.02	10000	2.05	21	0	0.704726	1.21458	0	88853	267532	2163738	71326459	1562116	3210075	NA	TRUE	sum(numbers(Gene ontology (GO)))	sum(numbers(Gene ontology (GO))) >= 2345276.0
94	slidingSubsets(Features) contains ("helix", "residue")	Features		1	0.01969	0.00182052	0.537293	478	2160	0.0404	0.1325	2638	9.37	10000	2	437	0	0.43054	1.41383	NA	NA	NA	NA	NA	NA	NA	33983	TRUE	slidingSubsets(Features) contains ("helix", "residue")	slidingSubsets(Features) contains ("helix", "residue")
95	average(tot_3utr_len of Gene names (primary )) >= 312.25	Gene names (primary )	3_utr_parsedFeats.csv.gz	1	0.0531392	0.00180749	0.542749	997	4811	0.0842	0.2951	5808	20.63	10000	2.1	0	0.6	0.407877	1.4303	0	312	312	312	16435	473	749	NA	TRUE	average(tot_3utr_len of Gene names (primary ))	average(tot_3utr_len of Gene names (primary )) >= 312.25
96	wordFrequencies(Keywords) for splicing inRange (0.0458 to 0.36)	Keywords		1	0.0308069	0.0017773	0.718657	3424	8003	0.289	0.491	11427	40.6	10000	2.1	56	0.56	0.71197	1.20931	0	0.188982	0.229416	0.27735	0.516398	0.244895	0.0782012	NA	TRUE	|wordFrequencies(Keywords).valueOf(splicing) orIfMissing 0.0 - 0.2|	wordFrequencies(Keywords) for splicing inRange (0.0458 to 0.36)
97	Gene ontology (GO) contains "0005925"	Gene ontology (GO)		1	0.00347132	0.00177512	0.518345	81	386	0.0068	0.0237	467	1.66	10000	1.04	43	0.03	0.412125	1.42721	NA	NA	NA	NA	NA	NA	NA	19398	TRUE	Gene ontology (GO) contains "0005925"	Gene ontology (GO) contains "0005925"
98	Gene ontology (GO) contains "signal"	Gene ontology (GO)		1	0.00418455	0.00176385	0.519245	847	1893	0.0715	0.1161	2740	9.73	10000	1.1	11	0.03	0.734502	1.19294	NA	NA	NA	NA	NA	NA	NA	22807	TRUE	Gene ontology (GO) contains "signal"	Gene ontology (GO) contains "signal"
99	The percent of L in (Sequence) >= 11.266	Sequence		0	0.00499333	0.00173734	0.628179	4257	4591	0.3594	0.2816	8848	31.43	10000	2	117	0	1.14319	0.895942	0	8	10	12	25	10	3	NA	TRUE	The percent of L in (Sequence)	The percent of L in (Sequence) >= 11.266
100	averageInt(3_UTR_1_len of Gene names (primary )) >= 183.25	Gene names (primary )	3_utr_parsedFeats.csv.gz	1	0.0532967	0.00172653	0.541863	1012	4850	0.0854	0.2975	5862	20.83	10000	2.1	0	0.6	0.410199	1.42861	0	183	183	183	16435	358	735	NA	TRUE	averageInt(3_UTR_1_len of Gene names (primary ))	averageInt(3_UTR_1_len of Gene names (primary )) >= 183.25
101	skipgrams(Gene ontology (GO)) contains ("granule", "*", "go")	Gene ontology (GO)		1	0.00430073	0.00166406	0.544322	129	546	0.0109	0.0335	675	2.4	10000	2.06	278	0.03	0.454095	1.39671	NA	NA	NA	NA	NA	NA	NA	81848	TRUE	skipgrams(Gene ontology (GO)) contains ("granule", "*", "go")	skipgrams(Gene ontology (GO)) contains ("granule", "*", "go")
102	Tissue specificity contains "widely expressed"	Tissue specificity		1	0.00338994	0.0016563	0.519228	450	1124	0.038	0.069	1574	5.59	4690	1.1	11	0.51	0.67931	1.23305	NA	NA	NA	NA	NA	NA	NA	98470	TRUE	Tissue specificity contains "widely expressed"	Tissue specificity contains "widely expressed"
103	wordFrequencies(Gene ontology (GO)) for receptor >= 0.201	Gene ontology (GO)		0	0.00425214	0.00165571	0.632076	531	302	0.0448	0.0185	833	2.96	10000	2.1	81	0.8	1.51464	0.626008	0	0.0436852	0.0793676	0.144338	0.447214	0.107332	0.0846094	NA	TRUE	wordFrequencies(Gene ontology (GO)) for receptor	wordFrequencies(Gene ontology (GO)) for receptor >= 0.201
104	wordFrequencies(Gene ontology (GO)) for 0005615 >= 0.055	Gene ontology (GO)		0	0.00484253	0.00164567	0.631523	726	457	0.0613	0.028	1183	4.2	10000	2.1	81	0.92	1.45818	0.667036	0	0.0316544	0.0558146	0.0957826	0.5	0.0741558	0.0653482	NA	TRUE	wordFrequencies(Gene ontology (GO)) for 0005615	wordFrequencies(Gene ontology (GO)) for 0005615 >= 0.055
105	wordCounts(Gene ontology (GO)) for membrane >= 2.5	Gene ontology (GO)		1	0.00546131	0.00162298	0.629072	1574	3225	0.1329	0.1978	4799	17.05	10000	2.05	60	0.51	0.779317	1.16037	0	1	2	3	17	2	2	NA	TRUE	wordCounts(Gene ontology (GO)) for membrane	wordCounts(Gene ontology (GO)) for membrane >= 2.5
106	max(tot_3utr_len of Gene names (primary )) >= 337.5	Gene names (primary )	3_utr_parsedFeats.csv.gz	1	0.0540921	0.00161688	0.542244	996	4847	0.0841	0.2973	5843	20.76	10000	2.1	1	0.6	0.405027	1.43237	0	337	337	337	32869	563	1051	NA	TRUE	max(tot_3utr_len of Gene names (primary ))	max(tot_3utr_len of Gene names (primary )) >= 337.5
107	wordFrequencies(Keywords) for signal >= 0.283	Keywords		0	0.00686558	0.00157581	0.631314	706	359	0.0596	0.022	1065	3.78	10000	2.1	23	0.79	1.57513	0.582053	0	0.19245	0.229416	0.267261	0.5	0.235678	0.0658668	NA	TRUE	wordFrequencies(Keywords) for signal	wordFrequencies(Keywords) for signal >= 0.283
108	numberOfChars(Features) >= 167	Features		1	0.0451439	0.001504	0.522612	2568	7383	0.2168	0.4529	9951	35.35	10000	2	1	NA	0.613181	1.2811	9	97	140	190	467	147	67	NA	TRUE	numberOfChars(Features)	numberOfChars(Features) >= 167
109	numericPairs(Keywords) contains ("acetylation.")	Keywords		1	0.0167447	0.00257357	0.566357	388	1805	0.0328	0.1107	2193	7.79	10000	3	57	0.72	0.420391	1.4212	NA	NA	NA	NA	NA	NA	NA	614	TRUE	numericPairs(Keywords) contains ("acetylation.")	numericPairs(Keywords) contains ("acetylation.")
