# Supplementary material for: Inferring microRNA regulation: A proteome perspective
Source: Front Mol Biosci. 2022 Sep 8;9:916639. doi: 10.3389/fmolb.2022.916639 (PMC9493312; doi:10.3389/fmolb.2022.916639)
Supplement: Supplementary file 4 [file Table4.XLSX]

## Sheet: Sheet1
Supplementary Table S4. Protein family miRNA prediction
Protein family (UniProtKB)	% regulated	# Family members	p-value	miRNA regulated
G-protein coupled receptor (GPCR) 1	39	470	1.3e-60	0
Histone h2a	0	17	5.8e-11	0
Gage	6	18	8e-10	0
Protein kinase	85	475	2.9e-08	1
Beta-defensin	21	24	4e-08	0
Small gtpase	92	160	6.9e-08	1
Peptidase s1	38	42	4.5e-07	0
GPCR t2r family	28	25	1.1e-06	0
Krueppel c2h2-type zinc-finger protein	84	513	3.1e-06	1
ABC transporter	96	47	0.00029	1
Rab	92	73	0.00037	1
Dead box helicase	93	55	0.001	1
