# Supplementary material for: Inferring microRNA regulation: A proteome perspective
Source: Front Mol Biosci. 2022 Sep 8;9:916639. doi: 10.3389/fmolb.2022.916639 (PMC9493312; doi:10.3389/fmolb.2022.916639)
Supplement: Supplementary file 5 [file Table1.XLSX]

## Sheet: Sheet1
Supplementary Table 1.		Prediction Results
https://github.com/LinialLab/microRNA-Protein-Regulation
3UTR_HUM_artifact-miRNA-Genes-54.zip
SB reports
CElegans_SWP_reports-miRNA-Genes-79.zip
SB reports
CElegans_UPKB_reports-miRNA-Genes-22.zip
SB reports
Fly_reports-miRNA-Genes-63.zip
SB reports
Hum_noUTR_reports-miRNA.zip
SB reports
Human_no0_protein_reports-miRNA-Genes-25.zip
SB reports
ProtSeqOnly_Hum_reports-miRNA.zip
SB reports
allFeat_HUM_reports-miRNA-Genes-50.zip
SB reports
S2-combined human+mouse model reports
SB reports
Predictions for Zebrafish and Arabidopsis (using a human trained model)
readme
